# Supplementary material for: Isolation and Characterization of Lytic Proteus Virus 309
Source: Viruses. 2022 Jun 15;14(6):1309. doi: 10.3390/v14061309 (PMC9229222; doi:10.3390/v14061309)
Supplement: Supplementary file 1 [file viruses-14-01309-s001.zip]

Archive with 1 entries (1 files):
- viruses-1744158-supplementary.pdf
